# Supplementary material for: Dual therapy with corticosteroid ablates the beneficial effect of DP2 antagonism in chronic experimental asthma
Source: Nat Commun. 2024 Nov 26;15:10253. doi: 10.1038/s41467-024-54670-8 (PMC11599388; doi:10.1038/s41467-024-54670-8)
Supplement: Supplementary file 4 — Source Data [file 41467_2024_54670_MOESM4_ESM.xlsx]

## Sheet: Fig 1B
Figure 1B	Lung PGD2 levels (ng/ml)
	dpi	Vehicle						DP2 Antag.						DP1 Ag.						Naïve
	N																			10.6422	13.4595	8.6902	8.93367	6.71475
	0	8.16639	10.1398	9.16284
	1	8.01733	8.01733	8.39518	11.7228	12.8538		11.4296	17.062	2.6244	8.31821	12.8538	10.7406	4.94345	5.76806	9.39788	7.60379	17.1803	9.39788
	3	12.7653	12.9727	13.6782	11.2468	17.2994		12.5612	25.2947	16.6736	18.073	16.4449	24.09	12.5612	25.2947	16.6736	18.073	16.4449	24.09
	7	16.9445	15.85	21.2339	14.5221	17.1803	26.1836	13.8685	15.1716	20.3718	19.2322	11.9958		19.5447	15.9599	16.5588	12.3603	13.8685
		Dunnett's multiple comparisons test					Dunnett's multiple comparisons test
				p value					p value
		Vehicle vs Naïve		0.99587			1 dpi
		Vehicle vs 1 dpi RV		0.991478			Vehicle vs. DP2 Antag.		0.9412
		Vehicle vs 3 dpi RV		0.138583			Vehicle vs. DP1 Ag.		0.9331
		Vehicle vs 7 dpi RV		0.000675			3 dpi
							Vehicle vs. DP2 Antag.		0.1093
							Vehicle vs. DP1 Ag.		0.1093
							7 dpi
							Vehicle vs. DP2 Antag.		0.44288
							Vehicle vs. DP1 Ag.		0.33242

## Sheet: Fig 1D
Figure 1D	ASM area
	dpi	Vehicle										DP2 Antag.						DP1 Ag.								Naïve
	N																									0.038031	0.038883	0.035549	0.035897	0.043126	0.02289
	0	0.058578	0.047888	0.062605	0.044146
	1	0.055253	0.073682	0.046726	0.053196	0.065583	0.066289					0.056435	0.054465	0.052631	0.041081	0.052028	0.052515	0.046424	0.062921	0.055979	0.052497	0.061791	0.047494
	3	0.053434	0.068051	0.073111	0.060969	0.052502	0.067184	0.059106	0.062044	0.055564	0.077824	0.038393	0.05509	0.040818	0.05622	0.046892		0.053382	0.051996	0.054099	0.056639	0.0416
	7	0.06331	0.081677	0.065887	0.058247	0.053023						0.025756	0.037946	0.052837	0.061014	0.037715	0.0533	0.033713	0.040839	0.041041	0.052805	0.0323	0.03298	0.023376	0.037047
		Dunnett's multiple comparisons test					Dunnett's multiple comparisons test
				p value					p value
		Vehicle vs Naïve		0.016705			1 dpi
		Vehicle vs 1 dpi RV		0.548678			Vehicle vs. DP2 Antag.		0.127279
		Vehicle vs 3 dpi RV		0.208136			Vehicle vs. DP1 Ag.		0.369478
		Vehicle vs 7 dpi RV		0.198763			3 dpi
							Vehicle vs. DP2 Antag.		0.00413
							Vehicle vs. DP1 Ag.		0.030787
							7 dpi
							Vehicle vs. DP2 Antag.		0.014603
							Vehicle vs. DP1 Ag.		0.000656

## Sheet: Fig 1E
Figure 1E	ASM area
	Vehicle	Fluticasone	Soluble IL-13Rα2		Dunnett's multiple comparisons test	Adjusted P Value
	0.070244	0.075921	0.067274		Vehicle vs. Fluticasone	0.63
	0.064575	0.060123	0.047965		Vehicle vs. Soluble IL-13Rα2	0.42
	0.055576	0.056069	0.031275
	0.051588	0.046711	0.045437
	0.074514	0.073177	0.025914
	0.043907	0.052339	0.037503
	0.0494381		0.075157
	0.0490413
	0.0429089
	0.0648723
	0.0551693
	0.0373989

## Sheet: Fig 1F
Figure 1F	Collagen area
	dpi	Vehicle										DP2 Antag.					DP1 Ag.					Naïve
	N																					0.0342477	0.0389271	0.0343513	0.0366274
	0	0.0512591	0.0477466	0.052723
	1	0.0448004	0.043948	0.0454801	0.0416709	0.0440317	0.06694	0.075312	0.067179	0.06709	0.08183	0.044963	0.0446507	0.0448484	0.0455513	0.0458858	0.034244	0.0386159	0.0352234	0.0374722	0.0353155
	3	0.0556698	0.0505236	0.0536643	0.0556722	0.0522857						0.046365	0.0401981	0.0415883	0.0424742	0.0450959	0.04996	0.048813	0.049171	0.049307	0.043264
	7	0.0528071	0.0516773	0.0519115	0.0557454	0.0480857						0.04606	0.043413	0.047399	0.045957	0.043264	0.0374585	0.0433069	0.0463581	0.0424324	0.0425401
		Dunnett's multiple comparisons test					Dunnett's multiple comparisons test
				p value					p value
		Vehicle vs Naïve		0.0005			1 dpi
		Vehicle vs 1 dpi RV		0.588659			Vehicle vs. DP2 Antag.		0.100291
		Vehicle vs 3 dpi RV		0.973203			Vehicle vs. DP1 Ag.		0.00488
		Vehicle vs 7 dpi RV		0.998065			3 dpi
							Vehicle vs. DP2 Antag.		5.1e-05
							Vehicle vs. DP1 Ag.		0.009039
							7 dpi
							Vehicle vs. DP2 Antag.		0.002882
							Vehicle vs. DP1 Ag.		0.000175

## Sheet: Fig 1G
Figure 1G	Collagen area
	Vehicle	Fluticasone	Soluble IL-13Rα2		Dunnett's multiple comparisons test	Adjusted P Value
	0.0604015	0.0716822	0.047355		Vehicle vs. Fluticasone	0.003
	0.0621923	0.0640719	0.048278		Vehicle vs. Soluble IL-13Rα2	0.006
	0.061002	0.0682841	0.03779
	0.0605975	0.0837646	0.055397
	0.0561777	0.0722531	0.046338
	0.0526418		0.048927

## Sheet: Fig 1H
Figure 1H	Mucus score
	dpi	Vehicle																DP2 Antag.													DP1 Ag.											Naïve
	N																																									0	0	0	0
	0	0	0	0	0	0
	1	0	0.2	0.4	0	0	0											0	0	0	0	0									0	0	0	0	0	0
	3	5.6	8.2	3.2	5.8	3.4	8	4.8	6	7.4	6	7.8	8.2	5.4				3.4	1.8	6.6	1.6	5.6	1.6	3	3.2	4.2					4.8	4.4	4.6	4.2
	7	2.6	6.4	7.8	7.4	6.2	3.2	2	8.2	7.8	9	2	2.6	6.4	7.8	7.4	6.2	4	5	4.6	2	2	6.2	6.4	7.6	2	2	2	2.2	2	4.4	7.2	2.4	5.8	2.2	6.4	2	3	2	3.6	2
		Dunnett's multiple comparisons test					Dunnett's multiple comparisons test
				p value					p value
		Vehicle vs Naïve		>0.999999			1 dpi
		Vehicle vs 1 dpi RV		0.999921			Vehicle vs. DP2 Antag.		0.207532
		Vehicle vs 3 dpi RV		<0.000001			Vehicle vs. DP1 Ag.		0.182074
		Vehicle vs 7 dpi RV		<0.000001			3 dpi
							Vehicle vs. DP2 Antag.		0.001671
							Vehicle vs. DP1 Ag.		0.16518
							7 dpi
							Vehicle vs. DP2 Antag.		0.026354
							Vehicle vs. DP1 Ag.		0.038534

## Sheet: Fig 1I
Figure 1I	Mucus score
	Vehicle	Fluticasone	Soluble IL-13Rα2		Dunnett's multiple comparisons test	Adjusted P Value
	9.4	0.6	0		Vehicle vs. Fluticasone	0.003
	6.4	4.8	0		Vehicle vs. Soluble IL-13Rα2	<0.001
	6.8	0	0
	9.6	6.8	0
	9.6	4.8	0

## Sheet: Fig 2B
Figure 2B	TGF-β1 (% of airway perimeter)
	dpi	Vehicle					DP2 Antag.						DP1 Ag.									Naïve
	N																					5	11	11	4	9
	0	26	27	21	11
	1	22	17	15	19	27	13	12	16	15	22	12	8	14	13	23	19	4
	3	31	23	32	25	34	23	13	14	24	10		17	27	4	15	19	14	14	22	16
	7	37	32	34	39	33	16	5	5	9	17	3	0	8	11	17	18	18	20	0.037047
		Dunnett's multiple comparisons test					Dunnett's multiple comparisons test
				p value					p value
		Vehicle vs Naïve		0.001638			1 dpi
		Vehicle vs 1 dpi RV		0.981332			Vehicle vs. DP2 Antag.		0.24115
		Vehicle vs 3 dpi RV		0.071213			Vehicle vs. DP1 Ag.		0.112056
		Vehicle vs 7 dpi RV		0.001147			3 dpi
							Vehicle vs. DP2 Antag.		0.009418
							Vehicle vs. DP1 Ag.		0.003052
							7 dpi
							Vehicle vs. DP2 Antag.		1.3e-05
							Vehicle vs. DP1 Ag.		1.9e-05

## Sheet: Fig 2C
Figure 2C	TGF-β1 (% of airway perimeter)
	Vehicle	Fluticasone	Soluble IL-13Rα2		Dunnett's multiple comparisons test	Adjusted P Value
	41.3052	27.8919	31.443		Vehicle vs. Fluticasone	0.98
	39.1945	28.5191	24.737		Vehicle vs. Soluble IL-13Rα2	0.22
	43.5072	49.4408	23.7
	31.3084	35.8035	22.049
	42.9812	45.7738	44.176
	26.5522	42.4472

## Sheet: Fig 2D
Figure 2D	TGF-β1 levels in lung homogenates
	dpi	Vehicle							DP2 Antag.						DP1 Ag.							Naïve
	N																					16.2761	16.0204	25.336	19.3585	21.946
	0	25.8602	16.2761	24.5511	23.507
	1	32.7395	24.0287	22.9859	32.206	28.7559	30.6099		23.2464	22.9859	17.3008	19.8746	19.1006	11.9515	14.4895	18.843	16.2761	14.9991	18.843
	3	32.206	30.6099	29.2847	34.0765	29.2847	25.598		13.7263	23.507	25.336	19.1006	23.2464		16.0204	17.3008	27.964	17.0444	18.3283	23.2464
	7	50.7625	46.5939	40.2857	43.2902	30.3445	39.4702	33.2738	23.2464	22.2057	28.2278	19.6164	21.1679		23.2464	22.2057	28.2278	19.6164	21.1679	18	20
		Dunnett's multiple comparisons test					Dunnett's multiple comparisons test
				p value					p value
		Vehicle vs Naïve		0.788714			1 dpi
		Vehicle vs 1 dpi RV		0.190552			Vehicle vs. DP2 Antag.		0.001062
		Vehicle vs 3 dpi RV		0.072168			Vehicle vs. DP1 Ag.		0.000214
		Vehicle vs 7 dpi RV		2.1e-05			3 dpi
							Vehicle vs. DP2 Antag.		0.00461
							Vehicle vs. DP1 Ag.		0.001434
							7 dpi
							Vehicle vs. DP2 Antag.		4.2e-05
							Vehicle vs. DP1 Ag.		7e-06

[truncated: 69 more sheets: Fig 2E, Fig 2F, Fig 2G, Fig 2I, Fig 2J, Fig 3A, Fig 3B, Fig 3C, Fig 3D, Fig 3E, Fig 3F, Fig 3G, Fig 3H, Fig 3I, Fig 3J, Fig 3K, Fig 3L, Fig 4A, Fig 4B, Fig 4C …]
